# Supplementary material for: Comparative Genomics and Pan-Genome Driven Prediction of a Reduced Genome of Akkermansia muciniphila
Source: Microorganisms. 2022 Jul 4;10(7):1350. doi: 10.3390/microorganisms10071350 (PMC9315967; doi:10.3390/microorganisms10071350)
Supplement: Supplementary file 1 [file microorganisms-10-01350-s001.zip]

Archive with 4 entries (2 files):
- microorganisms-1747541-supplementary/
- microorganisms-1747541-supplementary/supplementary/
- microorganisms-1747541-supplementary/supplementary/Supplementary figures.pdf
- microorganisms-1747541-supplementary/supplementary/Supplementary File 1.csv
