# Supplementary material for: Comparative Genomics and Pan-Genome Driven Prediction of a Reduced Genome of Akkermansia muciniphila
Source: Microorganisms. 2022 Jul 4;10(7):1350. doi: 10.3390/microorganisms10071350 (PMC9315967; doi:10.3390/microorganisms10071350)
Supplement: Supplementary file 1 [file microorganisms-10-01350-s001.zip › microorganisms-1747541-supplementary/supplementary/Supplementary File 1.csv]

	Genome	No of contigs	Genome length	GC content	No of gene	No of rRNA	No of tRNA	No of tmRNA	No of repeat_region	No of CDS	No of CRISPR sequences	No of Unique genes	Antibiotic resistance genes	Virulence genes
1	Am_139	1	2801917	55.74	2404	6	56	1	5	2341	5	8	0	0
2	Am_AK32	1	3004919	55.28	2657	6	57	1	3	2593	3	63	0	0
3	Am_am_0171	41	2772088	55.06	2392	3	51	1	3	2337	3	0	0	0
4	Am_An78	10	2736972	55.72	2327	2	50	1	1	2274	1	9	0	0
5	Am_ATCC_BAA_835	1	2664102	55.76	2243	6	54	1	1	2182	1	0	0	0
6	Am_BIOML_A11	32	2782022	55.05	2399	2	49	1	2	2347	2	0	0	0
7	Am_BIOML_A13	77	2881414	54.67	2501	4	52	1	3	2444	3	91	0	1
8	Am_BIOML_A14	82	2876208	54.28	2491	4	58	1	2	2428	2	108	0	0
9	Am_BIOML_A15	46	2783632	55.07	2401	2	49	1	2	2349	2	31	0	0
10	Am_BIOML_A16	30	2774410	55.07	2387	3	51	1	2	2332	2	0	0	0
11	Am_BIOML_A17	237	3050314	54.46	2731	4	61	1	2	2665	2	301	0	0
12	Am_BIOML_A18	49	3158556	53.12	2801	4	58	1	2	2738	2	398	0	0
13	Am_BIOML_A19	25	2761382	55.1	2375	2	49	1	2	2323	2	0	0	0
14	Am_BIOML_A1	31	2756409	55.12	2367	2	49	1	2	2315	2	0	0	0
15	Am_BIOML_A20	25	2751615	55.15	2353	2	50	1	2	2300	2	0	0	0
16	Am_BIOML_A21	107	3111566	54.26	2712	4	53	1	2	2654	2	318	0	0
17	Am_BIOML_A22	20	2751854	55.15	2356	2	51	1	3	2302	3	0	0	0
18	Am_BIOML_A23	22	2752368	55.15	2368	2	49	1	2	2316	2	0	0	0
19	Am_BIOML_A24	23	2752383	55.15	2370	2	49	1	3	2318	3	0	0	0
20	Am_BIOML_A25	31	2778410	55.03	2393	2	50	1	2	2340	2	17	0	0
21	Am_BIOML_A26	22	2752058	55.15	2366	2	49	1	2	2314	2	0	0	0
22	Am_BIOML_A27	22	2751903	55.16	2369	2	49	1	3	2317	3	0	0	0
23	Am_BIOML_A28	31	2775895	55.06	2396	2	50	1	3	2343	3	4	0	0
24	Am_BIOML_A29	25	2751571	55.15	2367	2	50	1	3	2314	3	0	0	0
25	Am_BIOML_A2	23	2759345	55.14	2372	2	49	1	2	2320	2	0	0	0
26	Am_BIOML_A30	23	2752525	55.15	2354	2	49	1	3	2302	3	0	0	0
27	Am_BIOML_A31	24	2752621	55.15	2367	2	49	1	3	2315	3	0	0	0
28	Am_BIOML_A32	21	2752868	55.15	2368	2	50	1	2	2315	2	0	0	0
29	Am_BIOML_A33	105	2905849	55	2542	4	55	1	2	2482	2	122	0	0
30	Am_BIOML_A34	24	2752298	55.15	2368	2	49	1	3	2316	3	0	0	0
31	Am_BIOML_A35	23	2752587	55.15	2364	2	49	1	3	2312	3	0	0	0
32	Am_BIOML_A36	26	2753750	55.14	2372	2	49	1	2	2320	2	0	0	0
33	Am_BIOML_A37	21	2753150	55.15	2367	2	50	1	2	2314	2	0	0	0
34	Am_BIOML_A38	21	2752334	55.16	2357	2	49	1	2	2305	2	0	0	0
35	Am_BIOML_A39	24	2755956	55.14	2373	2	49	1	2	2321	2	0	0	0
36	Am_BIOML_A3	26	2761541	55.11	2372	2	50	1	3	2319	3	1	0	0
37	Am_BIOML_A40	35	2789753	55	2407	2	49	1	2	2355	2	7	0	0
38	Am_BIOML_A41	21	2752380	55.15	2364	2	50	1	2	2311	2	0	0	0
39	Am_BIOML_A42	22	2752203	55.15	2357	2	51	1	3	2303	3	0	0	0
40	Am_BIOML_A43	20	2752176	55.15	2359	2	50	1	3	2306	3	0	0	0
41	Am_BIOML_A44	22	2751304	55.15	2364	2	51	1	2	2310	2	0	0	0
42	Am_BIOML_A45	17	2751592	55.15	2356	2	51	1	3	2302	3	0	0	0
43	Am_BIOML_A4	141	2935244	54.51	2562	2	52	1	2	2507	2	141	0	0
44	Am_BIOML_A5	24	2756657	55.14	2379	2	50	1	2	2326	2	1	0	0
45	Am_BIOML_A6	18	2763018	55.12	2371	3	50	1	2	2317	2	2	0	0
46	Am_BIOML_A7	24	2753636	55.15	2363	2	51	1	3	2309	3	3	0	0
47	Am_BIOML_A8	26	2755967	55.15	2370	2	50	1	2	2317	2	1	0	0
48	Am_BIOML_A9	121	2979066	54.77	2640	4	65	1	2	2570	2	182	0	0
49	Am_BSM09	18	2645537	55.65	2249	2	48	1	3	2198	3	22	0	0
50	Am_CBA5201	1	2860407	55.32	2462	6	54	1	3	2401	3	2	0	0
51	Am_Chimpanzee_1	36	2615504	55.71	2238	3	48	1	1	2186	1	1	0	0
52	Am_Chimpanzee_2_2	65	2939699	55.2	2517	5	53	1	4	2458	4	205	0	0
53	Am_D10_15	105	2741186	55.57	2342	3	48	1	2	2290	2	59	1	0
54	Am_DSM_22959	1	2664043	55.76	2245	6	54	1	1	2184	1	0	0	0
55	Am_EB_AMDK_10	1	2763834	55.25	2531	6	54	1	2	2470	2	1	0	0
56	Am_EB_AMDK_11	1	2764311	55.26	2350	6	54	1	2	2289	2	0	0	0
57	Am_EB_AMDK_12	1	2764297	55.26	2342	6	54	1	2	2281	2	0	0	0
58	Am_EB_AMDK_13	1	2763965	55.25	2474	6	54	1	2	2413	2	1	0	0
59	Am_EB_AMDK_14	1	2764188	55.25	2386	6	54	1	2	2325	2	0	0	0
60	Am_EB_AMDK_15	1	2770098	55.3	2415	6	53	1	2	2355	2	1	1	0
61	Am_EB_AMDK_16	1	2770073	55.3	2390	6	53	1	2	2330	2	0	1	0
62	Am_EB_AMDK_17	1	2770146	55.3	2389	6	53	1	2	2329	2	2	1	0
63	Am_EB_AMDK_18	1	2770124	55.3	2404	6	53	1	2	2344	2	1	1	0
64	Am_EB_AMDK_19	1	2724248	55.32	2317	6	54	1	2	2256	2	1	0	0
65	Am_EB_AMDK_1	1	2772237	55.39	2374	6	54	1	2	2313	2	45	0	0
66	Am_EB_AMDK_20	1	2724186	55.32	2340	6	54	1	2	2279	2	0	0	0
67	Am_EB_AMDK_21	1	2724154	55.32	2377	6	54	1	2	2316	2	0	0	0
68	Am_EB_AMDK_22	1	2724161	55.32	2371	6	54	1	2	2310	2	0	0	0
69	Am_EB_AMDK_23	1	2782478	55.7	2383	6	55	1	0	2321	0	0	0	0
70	Am_EB_AMDK_24	1	2782314	55.7	2445	6	55	1	0	2383	0	3	0	0
71	Am_EB_AMDK_25	1	2782334	55.7	2407	6	55	1	0	2345	0	0	0	0
72	Am_EB_AMDK_26	1	2803530	55.7	2410	6	56	1	0	2347	0	23	0	0
73	Am_EB_AMDK_27	1	2734231	55.4	2315	6	54	1	1	2254	1	0	0	0
74	Am_EB_AMDK_28	1	2734254	55.4	2332	6	54	1	1	2271	1	0	0	0
75	Am_EB_AMDK_29	1	2888371	55.5	2490	6	54	1	5	2429	5	1	1	0
76	Am_EB_AMDK_2	1	2764211	55.25	2364	6	54	1	2	2303	2	1	0	0
77	Am_EB_AMDK_30	1	2888305	55.5	2494	6	54	1	5	2433	5	0	1	0
78	Am_EB_AMDK_31	1	2836174	55.35	2421	6	55	1	2	2359	2	0	0	0
79	Am_EB_AMDK_33	1	2724254	55.32	2315	6	54	1	2	2254	2	0	0	0
80	Am_EB_AMDK_34	1	2724277	55.32	2298	6	54	1	2	2237	2	0	0	0
81	Am_EB_AMDK_35	1	2724313	55.32	2314	6	54	1	2	2253	2	0	0	0
82	Am_EB_AMDK_36	1	2724300	55.32	2316	6	54	1	2	2255	2	0	0	0
83	Am_EB_AMDK_37	1	2836880	55.35	2428	6	55	1	2	2366	2	0	0	0
84	Am_EB_AMDK_38	1	2836855	55.35	2439	6	55	1	2	2377	2	0	0	0
85	Am_EB_AMDK_3	1	2663833	55.76	2357	6	54	1	1	2296	1	0	0	0
86	Am_EB_AMDK_46	1	2844782	55.88	2466	6	54	1	4	2405	4	0	1	0
87	Am_EB_AMDK_47	1	2844797	55.88	2468	6	54	1	4	2407	4	0	1	0
88	Am_EB_AMDK_48	1	2844777	55.88	2463	6	54	1	4	2402	4	0	1	0
89	Am_EB_AMDK_49	1	2844808	55.88	2464	6	54	1	4	2403	4	0	1	0
90	Am_EB_AMDK_4	1	2664010	55.76	2264	6	54	1	1	2203	1	0	0	0
91	Am_EB_AMDK_5	1	2736695	55.41	2310	6	54	1	3	2249	3	2	0	0
92	Am_EB_AMDK_6	1	2810249	55.26	2392	6	54	1	2	2331	2	43	0	0
93	Am_EB_AMDK_7	1	2799431	55.3	2408	6	54	1	0	2347	0	70	0	0
94	Am_EB_AMDK_8	1	2824041	55.39	2436	6	54	1	3	2375	3	15	0	0
95	Am_Elephant	77	2674166	55.71	2262	3	48	1	1	2210	1	8	0	0
96	Am_GP01	1	2762447	55.19	2333	6	54	1	2	2272	2	0	0	0
97	Am_GP02	20	2679142	55.72	2281	3	51	1	6	2226	6	1	0	0
98	Am_GP03	19	2824426	55.3	2446	2	49	1	3	2394	3	1	0	0
99	Am_GP04	22	2838669	55.32	2457	2	49	1	3	2405	3	3	0	0
100	Am_GP05	11	2787215	55.48	2414	4	51	1	3	2358	3	20	1	0
101	Am_GP06	19	2770401	55.32	2373	3	51	1	2	2318	2	3	0	0
102	Am_GP09	19	2677689	55.72	2277	2	51	1	5	2223	5	2	0	0
103	Am_GP13	16	2679854	55.72	2280	3	51	1	5	2225	5	0	0	0
104	Am_GP14	17	2708328	55.53	2314	2	52	1	4	2259	4	25	2	0
105	Am_GP16	13	2672910	55.62	2256	3	52	1	3	2200	3	33	2	0
106	Am_GP19	10	2790954	55.48	2399	4	51	1	0	2343	0	0	2	0
107	Am_GP20	15	2820827	55.62	2427	4	52	1	0	2370	0	31	1	0
108	Am_GP21	18	2843384	55.37	2471	2	51	1	3	2417	3	31	0	0
109	Am_GP23	10	2859287	55.56	2471	2	51	1	0	2417	0	2	0	0
110	Am_GP26	17	2679074	55.72	2272	3	51	1	5	2217	5	1	0	0
111	Am_GP27	11	2720256	55.51	2299	3	50	1	0	2245	0	50	2	0
112	Am_GP28	13	2720086	55.6	2337	3	51	1	3	2282	3	55	1	0
113	Am_GP29	20	2753166	55.3	2375	2	51	1	3	2321	3	3	1	0
114	Am_GP35	14	2861208	55.57	2477	3	51	1	0	2422	0	1	0	0
115	Am_GP36	11	2750232	55.44	2355	2	49	1	3	2303	3	12	4	0
116	Am_GP38	18	2846238	55.24	2465	2	52	1	1	2410	1	44	1	0
117	Am_GP39	23	2883372	55.39	2468	4	49	1	3	2414	3	52	0	0
118	Am_GP40	12	2790720	55.48	2398	3	51	1	0	2343	0	0	2	0
119	Am_GP41	14	2770301	55.37	2369	2	50	1	3	2316	3	2	0	0
120	Am_GP43	11	2795610	55.57	2403	3	51	1	1	2348	1	79	0	0
121	Am_H2	1	2819944	55.28	2406	6	53	1	3	2346	3	30	0	0
122	Am_Horse	43	2774487	55.71	2365	3	50	1	1	2311	1	44	0	0
123	Am_JCM_30893	1	2878261	55.64	2470	6	55	1	0	2408	0	15	0	0
124	Am_MG2_JASPER	25	2743798	55.57	2381	3	48	1	2	2329	2	22	0	0
125	Am_MGYG_HGUT_02454	1	2762447	55.19	2333	6	54	1	2	2272	2	0	0	0
126	Am_Mouse_1_89	130	2715564	55.64	2340	2	50	1	2	2287	2	18	0	0
127	Am_Pig	40	2807935	55.76	2375	2	53	1	1	2319	1	7	0	0
128	Am_Reindeer	49	2672402	55.74	2278	3	48	1	1	2226	1	14	0	0
129	Am_Siamang	47	2652501	55.76	2254	3	48	1	1	2202	1	2	0	0
130	Am_Urmite	1	2664738	53.78	2329	6	54	1	0	2268	0	32	2	0
